# Supplementary material for: Impact of Individual Process Parameters on Extraction of Polysaccharides from Saccharina latissima
Source: Mar Drugs. 2025 Nov 13;23(11):435. doi: 10.3390/md23110435 (PMC12654208; doi:10.3390/md23110435)
Supplement: Supplementary file 1 [file marinedrugs-23-00435-s001.zip]

Archive with 1 entries (1 files):
- marinedrugs-3942240-supplementary.pdf
